# Supplementary material for: Gastric partitioning versus gastrojejunostomy for gastric outlet obstruction due to unresectable gastric cancer: randomized clinical trial
Source: BJS Open. 2025 Jan 21;9(1):zrae152. doi: 10.1093/bjsopen/zrae152 (PMC11747725; doi:10.1093/bjsopen/zrae152)
Supplement: zrae152_Supplementary_Data [file zrae152_supplementary_data.zip]

Archive with 2 entries (2 files):
- CONSORT_Checklist.doc
- Original study protocol 2014 for BJS 2024.docx
